# Supplementary material for: Robust, scalable, and informative clustering for diverse biological networks
Source: Genome Biol. 2023 Oct 12;24:228. doi: 10.1186/s13059-023-03062-0 (PMC10571258; doi:10.1186/s13059-023-03062-0)
Supplement: Supplementary file 3 — Additional file 3: Table 1. on PPI networks. [file 13059_2023_3062_MOESM3_ESM.xlsx]

## Sheet: overall_nmi_then_ari_ppi_omgt_a
	Overlapping output	NMI					ARI					Q					Qds
			Infomap	SE	SE2			Infomap	SE	SE2			Infomap	SE	SE2			Infomap	SE	SE2
	Collins CYC weighted		0.79187	0.49813	0.69306			0.19399	0.53041	0.64111			0.70776	0.79557	0.79457			0.21805	0.38068	0.48561
	Collins MIPS weighted		0.72809	0.53051	0.65835			0.21776	0.32787	0.33711			0.71053	0.73597	0.71832			0.26458	0.41381	0.47536
	Collins SGD weighted		0.78028	0.5084	0.67806			0.31854	0.43703	0.56021			0.87465	0.84475	0.83318			0.30979	0.46755	0.63196
	Collins CYC binary		0.78865	0.72676	0.81541			0.1788	0.63976	0.65374			0.66957	0.78357	0.77293			0.23599	0.52589	0.53837
	Collins MIPS binary		0.72392	0.7003	0.7223			0.21776	0.35605	0.34536			0.66655	0.70552	0.6864			0.29277	0.51617	0.52272
	Collins SGD binary		0.77657	0.72443	0.79588			0.24117	0.5768	0.58401			0.84722	0.85322	0.83397			0.33498	0.69616	0.68709
	Gavin CYC weighted		0.58079	0.3783	0.58921			0.1368	0.2639	0.57768			0.85407	0.78453	0.68168			0.082394	0.1013	0.22139
	Gavin MIPS weighted		0.54878	0.38873	0.5335			0.11142	0.12773	0.15478			0.87185	0.7751	0.67273			0.11228	0.11082	0.21986
	Gavin SGD weighted		0.5984	0.41237	0.61432			0.21054	0.30382	0.54443			0.8784	0.78916	0.69342			0.11402	0.13431	0.23531
	Gavin CYC binary		0.58079	0.64771	0.6929			0.1368	0.56445	0.60847			0.8383	0.82075	0.77823			0.1702	0.56699	0.57396
	Gavin MIPS binary		0.54878	0.58846	0.59557			0.11142	0.18362	0.18362			0.8569	0.812	0.77329			0.261	0.61618	0.61514
	Gavin SGD binary		0.5984	0.67542	0.72597			0.21054	0.54581	0.56467			0.86309	0.83111	0.80105			0.22461	0.61429	0.60516
	Krogan CYC weighted		0.53691	0.43684	0.64784			0.0070417	0.3531	0.5305			0.2528	0.71302	0.66759			0.037563	0.22661	0.32853
	Krogan MIPS weighted		0.48282	0.37683	0.54767			0.089172	0.10444	0.11631			0.7906	0.77471	0.69298			0.11414	0.23567	0.32502
	Krogan SGD weighted		0.53031	0.41222	0.62504			0.010163	0.26733	0.40781			0.21411	0.74575	0.68629			0.043603	0.25067	0.37371
	Krogan CYC binary		0.66156	0.56618	0.71896			0.42689	0.49806	0.56628			0.68606	0.69249	0.66525			0.26168	0.33709	0.35831
	Krogan MIPS binary		0.47605	0.45396	0.58646			0.09209	0.12695	0.12774			0.74588	0.75826	0.72096			0.094709	0.33298	0.39537
	Krogan SGD binary		0.56126	0.55058	0.69159			0.034512	0.38719	0.42133			0.55944	0.73657	0.7096			0.077014	0.38409	0.41017
	Discrete output
		Louvain	Infomap	SE	SE2		Louvain	Infomap	SE	SE2		Louvain	Infomap	SE	SE2		Louvain	Infomap	SE	SE2
	Collins CYC weighted	0.8472	0.67762	0.79557	0.78505		0.37092	0.1794	0.38086	0.48638		0.8472	0.67762	0.79557	0.78504		0.37092	0.1794	0.38086	0.48638
	Collins MIPS weighted	0.77838	0.69535	0.73866	0.72146		0.41997	0.23928	0.41342	0.48813		0.77838	0.69535	0.73866	0.72146		0.41997	0.23928	0.41342	0.4881
	Collins SGD weighted	0.92142	0.88962	0.84481	0.83381		0.50981	0.32308	0.46622	0.63078		0.92142	0.88962	0.84482	0.83379		0.50981	0.32308	0.46622	0.63078
	Collins CYC binary	0.81771	0.65785	0.78332	0.76887		0.42731	0.20655	0.5249	0.54487		0.81771	0.65785	0.78332	0.76887		0.42731	0.20655	0.5249	0.54487
	Collins MIPS binary	0.73299	0.66772	0.70484	0.68524		0.46249	0.29973	0.51452	0.52644		0.73299	0.66772	0.70484	0.68524		0.46249	0.29973	0.51435	0.52644
	Collins SGD binary	0.91732	0.88181	0.85801	0.83515		0.53437	0.35425	0.70102	0.7039		0.91732	0.88181	0.85801	0.83515		0.53437	0.35425	0.70102	0.70407
	Gavin CYC weighted	0.9162	0.85986	0.78304	0.71103		0.17684	0.087806	0.10297	0.23163		0.9162	0.85986	0.78292	0.71103		0.17684	0.087806	0.10297	0.23163
	Gavin MIPS weighted	0.91553	0.8896	0.77516	0.69292		0.23778	0.12576	0.11085	0.23532		0.91552	0.8896	0.77515	0.69292		0.23778	0.12576	0.11085	0.23535
	Gavin SGD weighted	0.92175	0.88722	0.78938	0.72624		0.21581	0.11043	0.13432	0.26083		0.92175	0.88722	0.78939	0.72624		0.21581	0.11043	0.13432	0.26083
	Gavin CYC binary	0.89796	0.84937	0.82098	0.763		0.37055	0.19127	0.56648	0.59907		0.89796	0.84937	0.82098	0.763		0.37055	0.19127	0.56645	0.5988
	Gavin MIPS binary	0.89068	0.87538	0.81116	0.78087		0.44005	0.30259	0.61608	0.64163		0.89068	0.87538	0.81113	0.78087		0.44005	0.30259	0.61608	0.64163
	Gavin SGD binary	0.90283	0.87436	0.8305	0.80036		0.39022	0.21617	0.61577	0.64108		0.90283	0.87436	0.8305	0.80036		0.39022	0.21617	0.61577	0.64102
	Krogan CYC weighted	0.85435	0.80864	0.71719	0.66314		0.18743	0.079972	0.22707	0.3712		0.85435	0.80872	0.71719	0.66314		0.18743	0.079972	0.22707	0.3712
	Krogan MIPS weighted	0.88272	0.80214	0.77371	0.70974		0.26329	0.11436	0.23557	0.3764		0.88272	0.80214	0.77371	0.70974		0.26329	0.11436	0.23557	0.3764
	Krogan SGD weighted	0.86776	0.83386	0.74575	0.66506		0.21099	0.10348	0.25116	0.38151		0.86776	0.83386	0.74575	0.66509		0.21099	0.10348	0.25069	0.38151
	Krogan CYC binary	0.82172	0.115	0.70292	0.66817		0.1915	0.038765	0.34536	0.41523		0.82172	0.115	0.70292	0.66817		0.1915	0.038765	0.34536	0.41523
	Krogan MIPS binary	0.85904	0.15829	0.75715	0.69977		0.27667	0.048808	0.33416	0.43538		0.85904	0.15829	0.75715	0.69977		0.27667	0.048808	0.33416	0.43538
	Krogan SGD binary	0.83647	0.77539	0.73755	0.69035		0.24332	0.096264	0.38617	0.45813		0.83647	0.77539	0.73755	0.69035		0.24333	0.096264	0.38617	0.45813
