# Supplementary material for: Robust, scalable, and informative clustering for diverse biological networks
Source: Genome Biol. 2023 Oct 12;24:228. doi: 10.1186/s13059-023-03062-0 (PMC10571258; doi:10.1186/s13059-023-03062-0)
Supplement: Supplementary file 4 — Additional file 4: Table 2. on large technological networks. [file 13059_2023_3062_MOESM4_ESM.xlsx]

## Sheet: Q_then_Qds_maxcom_all_methodsv2
				modularity (Q)						modularity density (Qds)						fraction of nodes in largest cluster						Runtime
network origin	# nodes	# edges		Infomap	Louvain	Leiden	SE	SE2		Infomap	Louvain	Leiden	SE	SE2		Infomap	Louvain	Leiden	SE	SE2		Infomap	Louvain	Leiden	SE	SE2
youtube	1157827	4145451		0.66535	0.75815	0.76052	0.40775	0.50791		0.0011225	0.013208	0.012883	0.020835	0.044114		0.29615	0.13354	0.13354	0.053745	0.047505		1596.2	11.0215	13.1211	5236.3	1761.6
google	916428	6021467		0.035693	0.97873	0.97877	0.63293	0.6668		0.0045612	0.0090413	0.0090531	0.12273	0.1553		0.96696	0.00014845	0.011972	0.0046157	0.0039225		749.49	12.5945	12.7009	9071.1	1617.67
astro	133279	529379		0.083142	0.64184	0.6397	0.52859	0.5258		0.01235	0.032382	0.034974	0.19873	0.20371		0.85978	0.066539	0.098237	0.042512	0.052741		895.855	0.27005	0.23087	106.6	24.8482
enron	36692	404354		0.097272	0.64142	0.65496	0.51357	0.50774		0.030827	0.044956	0.047345	0.059593	0.07887		0.85032	0.0087758	0.11182	0.051319	0.056606		23.3902	0.25563	0.26687	108.3	32.7674
dblp	425957	1475823		0.83336	0.84174	0.84343	0.56974	0.51618		0.0064466	0.0032557	0.0029741	0.26235	0.24479		0.063776	0.054295	0.054295	0.017087	0.034657		879.492	3.2441	2.6213	1380.35	360.487
slashdot	82168	952329		0.31538	0.38872	0.38959	0.085737	0.28011		0.040687	0.0091184	0.0098073	0.0039019	0.020932		0.23391	3.6511e-05	0.2242	0.10402	0.12399		270.653	1.4051	1.5496	337.74	81.5456
amazon	548551	1474423		0.42385	0.93495	0.93483	0.64694	0.53477		0.00012926	0.004436	0.0042066	0.23176	0.21579		0.7215	0.0016544	0.035065	0.00099444	0.0010512		211.618	2.9127	3.172	1657.3	397.319
